# Supplementary material for: Multi-modal transformer architecture for medical image analysis and automated report generation
Source: Sci Rep. 2024 Aug 20;14:19281. doi: 10.1038/s41598-024-69981-5 (PMC11336090; doi:10.1038/s41598-024-69981-5)
Supplement: Supplementary file 1 — Supplementary Information. [file 41598_2024_69981_MOESM1_ESM.zip]

Archive with 8 entries (8 files):
- Colab files/Validation_study.ipynb
- Colab files/Architecture_model_working.ipynb
- Colab files/Deit_Architecture_model_working_model.ipynb
- Colab files/BEIT_Architecture_model_working_model.ipynb
- Colab files/Ablation_study_Dropout.ipynb
- Colab files/Ablation_study_Number_of_heads_in_attention.ipynb
- Colab files/Ablation_study_Number_of_blocks.ipynb
- Colab files/Data_preprocessing_1.ipynb
