# Supplementary material for: Multi-modal transformer architecture for medical image analysis and automated report generation
Source: Sci Rep. 2024 Aug 20;14:19281. doi: 10.1038/s41598-024-69981-5 (PMC11336090; doi:10.1038/s41598-024-69981-5)
Supplement: Supplementary file 1 — Supplementary Information. [file 41598_2024_69981_MOESM1_ESM.zip › Colab files/Architecture_model_working.ipynb]

# %% [code]
!pip install chroma langchain chromadb tiktoken openai

# %% [code]
!pip install timm

# %% [code]
from google.colab import drive
drive.mount('/content/drive')

# %% [code]
import tarfile
import os
# cwd = os.getcwd()
# images = tarfile.open('/content/NLMCXR_png.tgz')
# images.extractall(cwd+'/drive/MyDrive/X_ray_Report_generation/xray_images/')

# %% [code]
import pandas as pd
df = pd.read_csv("/content/drive/MyDrive/X_ray_Report_generation/reports.csv")
df.head()

# %% [code]
dataFrame = df[["image_name","findings"]]
dataFrame.head()

# %% [code]
dataFrame.rename(columns = {'image_name':'image','findings':'caption'}, inplace = True)
dataFrame.head()

# %% [code]
from pathlib import Path
base_path = Path('/content/drive/MyDrive/X_ray_Report_generation/xray_images/')
dataFrame['image'] = dataFrame['image'].apply(
    lambda x: str(base_path / x )
)


# %% [code]
dataFrame.head()

# %% [code]
import torch
import torch.nn as nn
import torch.nn.functional as F
import numpy as np
import pandas as pd
import matplotlib.pyplot as plt
from timm import create_model, list_models
from types import SimpleNamespace
from transformers import GPT2LMHeadModel, GPT2TokenizerFast, get_linear_schedule_with_warmup
import albumentations as A
from albumentations.pytorch import ToTensorV2
from PIL import Image
from pathlib import Path
from sklearn.model_selection import train_test_split
from torch.cuda.amp import GradScaler, autocast
from tqdm.auto import tqdm
import gc
import json

# %% [code]
%env TOKENIZERS_PARALLELISM = false

# %% [code]
sample_tfms = [
    A.HorizontalFlip(),
    A.RandomBrightnessContrast(),
    A.ColorJitter(),
    A.ShiftScaleRotate(shift_limit=0.1, scale_limit=0.3, rotate_limit=45, p=0.5),
    A.HueSaturationValue(p=0.3),
]
train_tfms = A.Compose([
    *sample_tfms,
    A.Resize(224,224),
    A.Normalize(mean=[0.5,0.5,0.5],std=[0.5,0.5,0.5],always_apply=True),
    ToTensorV2()
])
valid_tfms = A.Compose([
    A.Resize(224,224),
    A.Normalize(mean=[0.5,0.5,0.5],std=[0.5,0.5,0.5],always_apply=True),
    ToTensorV2()
])

# %% [code]
tokenizer = GPT2TokenizerFast.from_pretrained('gpt2')
tokenizer.pad_token = tokenizer.eos_token
tokenizer.pad_token

# %% [code]
train_df, val_df = train_test_split(dataFrame,test_size=0.1)
train_df.reset_index(drop=True,inplace=True)
val_df.reset_index(drop=True,inplace=True)
print(len(train_df),len(val_df))

# %% [code]
class Dataset:
    def __init__(self, df, tfms):
        self.df = df
        self.tfms = tfms
    def __len__(self):
        return len(self.df)
    def __getitem__(self,idx):
        sample = self.df.iloc[idx,:]
        image = sample['image']
        caption = sample['caption']
        image = Image.open(image).convert('RGB')
        image = np.array(image)
        augs = self.tfms(image=image)
        image = augs['image']
        caption = f"{caption}<|endoftext|>"
        input_ids = tokenizer(
            caption,
            truncation=True)['input_ids']
        labels = input_ids.copy()
        labels[:-1] = input_ids[1:]
        return image,input_ids,labels

# %% [code]
train_ds = Dataset(train_df,train_tfms)
val_ds = Dataset(val_df,valid_tfms)

# %% [code]
def collate_fn(batch):
    image = [i[0] for i in batch]
    input_ids = [i[1] for i in batch]
    labels = [i[2] for i in batch]
    image = torch.stack(image,dim=0)
    input_ids = tokenizer.pad(
        {'input_ids':input_ids},
        padding='longest',
        return_attention_mask=False,
        return_tensors='pt'
    )['input_ids']
    labels = tokenizer.pad(
        {'input_ids':labels},
        padding='longest',
        return_attention_mask=False,
        return_tensors='pt'
    )['input_ids']
    mask = (input_ids!=tokenizer.pad_token_id).long()
    labels[mask==0]=-100
    return image, input_ids, labels


# %% [code]
dl = torch.utils.data.DataLoader(train_ds,shuffle=True,batch_size=2,collate_fn=collate_fn)
_,c,l = next(iter(dl))
print(c[0])
print(l[0])

# %% [code]
class GPT2Attention(nn.Module):
    def __init__(self,config):
        super().__init__()
        self.embed_dim = config.embed_dim
        self.n_heads = config.num_heads
        assert self.embed_dim % self.n_heads == 0, 'embedding dimension by be divisible by number of heads'
        self.head_size = self.embed_dim // self.n_heads
        self.seq_len = config.seq_len

        self.c_attn = nn.Linear(self.embed_dim, self.head_size * self.n_heads * 3,bias=True)
        self.scale = self.head_size ** -0.5

        self.register_buffer('mask',torch.tril(torch.ones(1,1,self.seq_len,self.seq_len)))

        self.c_proj = nn.Linear(self.embed_dim, self.embed_dim, bias=True)

        self.attn_dropout = nn.Dropout(config.attention_dropout)
        self.resid_dropout = nn.Dropout(config.residual_dropout)


    def forward(self, x):
        b,t,c = x.shape
        # q,k,v shape individually: batch_size x seq_len x embed_dim
        # we know that qk_t = q x k_t, where q=bxtxhead_dim, k_t=bxhead_timxt
        q,k,v = self.c_attn(x).chunk(3,dim=-1)
        q = q.view(b,t,self.n_heads,self.head_size).permute(0,2,1,3) # batch x n_heads x seq_len x head_dim
        k = k.view(b,t,self.n_heads,self.head_size).permute(0,2,1,3)
        v = v.view(b,t,self.n_heads,self.head_size).permute(0,2,1,3)

        qk_t = (q@k.transpose(-2,-1)) * self.scale
        qk_t = qk_t.masked_fill(self.mask[:,:,:t,:t]==0,float('-inf'))
        qk_t = F.softmax(qk_t,dim=-1)
        weights = self.attn_dropout(qk_t)

        attention = weights @ v # batch x n_heads x t x head_size
        attention = attention.permute(0,2,1,3).contiguous().view(b,t,c) # batch x t x embed_dim

        out = self.c_proj(attention)
        out = self.resid_dropout(out)

        return out

# %% [code]
class GPT2CrossAttention(nn.Module):
    def __init__(self,config):
        super().__init__()
        self.embed_dim = config.embed_dim
        self.n_heads = config.num_heads
        assert self.embed_dim % self.n_heads == 0, 'embedding dimension by be divisible by number of heads'
        self.head_size = self.embed_dim // self.n_heads
        self.seq_len = config.seq_len

        self.q = nn.Linear(self.embed_dim,self.embed_dim)
        self.k = nn.Linear(self.embed_dim,self.embed_dim)
        self.v = nn.Linear(self.embed_dim,self.embed_dim)
        self.scale = self.head_size ** -0.5

        self.c_proj = nn.Linear(self.embed_dim, self.embed_dim, bias=True)

        self.attn_dropout = nn.Dropout(config.attention_dropout)
        self.resid_dropout = nn.Dropout(config.residual_dropout)

        self.apply(self._init_weights)

    def _init_weights(self, module):
        if isinstance(module, nn.Linear):
            torch.nn.init.normal_(module.weight, mean=0.0, std=0.02)
            if module.bias is not None:
                torch.nn.init.zeros_(module.bias)


    def forward(self, q,k,v):
        b,t,c = q.shape

        q = self.q(q)
        k = self.k(k)
        v = self.v(v)

        q = q.view(b,q.size(1),self.n_heads,self.head_size).permute(0,2,1,3) # batch x n_heads x seq_len x head_dim
        k = k.view(b,k.size(1),self.n_heads,self.head_size).permute(0,2,1,3)
        v = v.view(b,v.size(1),self.n_heads,self.head_size).permute(0,2,1,3)

        qk_t = (q@k.transpose(-2,-1)) * self.scale
        qk_t = F.softmax(qk_t,dim=-1)
        weights = self.attn_dropout(qk_t)

        attention = weights @ v # batch x n_heads x t x head_size
        attention = attention.permute(0,2,1,3).contiguous().view(b,t,c) # batch x t x embed_dim

        out = self.c_proj(attention)
        out = self.resid_dropout(out)

        return out

# %% [code]
class GPT2MLP(nn.Module):
    def __init__(self,config):
        super().__init__()
        self.embed_dim = config.embed_dim
        self.mlp_ratio = config.mlp_ratio
        self.mlp_dropout = config.mlp_dropout

        self.c_fc = nn.Linear(self.embed_dim,self.embed_dim*self.mlp_ratio)
        self.c_proj = nn.Linear(self.embed_dim*self.mlp_ratio,self.embed_dim)
        self.act = nn.GELU()
        self.dropout = nn.Dropout(self.mlp_dropout)

    def forward(self,x):
        x = self.c_fc(x)
        x = self.act(x)
        x = self.c_proj(x)
        x = self.dropout(x)
        return x

# %% [code]
class GPT2Block(nn.Module):
    def __init__(self,config):
        super().__init__()
        self.embed_dim = config.embed_dim
        self.ln_1 = nn.LayerNorm(self.embed_dim)
        self.attn = GPT2Attention(config)
        self.ln_2 = nn.LayerNorm(self.embed_dim)
        self.mlp = GPT2MLP(config)
        self.ln_3 = nn.LayerNorm(self.embed_dim)
        self.cross_attn = GPT2CrossAttention(config)

    def forward(self,x,enc_out):
        x = x+self.attn(self.ln_1(x))
        x = x+self.cross_attn(self.ln_2(x),enc_out,enc_out)
        x = x+self.mlp(self.ln_3(x))
        return x

# %% [code]
class VisionGPT2Model(nn.Module):
    def __init__(self,config):
        super().__init__()

        self.config = config

        vit = create_model('vit_base_patch16_224',pretrained=True,num_classes=0)
        self.patch_embed = vit.patch_embed
        num_patches = self.patch_embed.num_patches

        self.cls_token = vit.cls_token
        embed_len = num_patches + vit.num_prefix_tokens
        self.pos_embed = vit.pos_embed
        self.pos_drop = nn.Dropout(p=0.)

        self.blocks = nn.ModuleList([vit.blocks[i] for i in range(config.depth)])

        self.transformer = nn.ModuleDict(dict(
            wte = nn.Embedding(config.vocab_size,config.embed_dim),
            wpe = nn.Embedding(config.seq_len,config.embed_dim),
            drop = nn.Dropout(config.emb_dropout),
            h = nn.ModuleList([GPT2Block(config) for _ in range(config.depth)]),
            ln_f = nn.LayerNorm(config.embed_dim)
        ))
        self.lm_head = nn.Linear(config.embed_dim,config.vocab_size,bias=False)
        self.transformer.wte.weight = self.lm_head.weight

    def _pos_embed(self,x):
        pos_embed = self.pos_embed
        x = torch.cat((self.cls_token.expand(x.shape[0], -1, -1), x), dim=1)
        x = x + pos_embed
        return self.pos_drop(x)

    def pretrained_layers_trainable(self,trainable=False):
        layers = [
            self.cls_token, self.patch_embed, self.pos_embed, self.blocks,
            self.transformer.wte, self.transformer.wpe,
            self.transformer.ln_f, self.lm_head
        ]
        gpt_layers = [[
            self.transformer.h[i].ln_1,self.transformer.h[i].ln_2,
            self.transformer.h[i].attn,self.transformer.h[i].mlp
        ] for i in range(self.config.depth)]
        for l in gpt_layers:
            layers.extend(l)

        for layer in layers:
            if not isinstance(layer,nn.Parameter):
                for p in layer.parameters():
                    p.requires_grad = trainable
            else:
                layer.requires_grad = trainable

        total_frozen_params = sum([p.numel() for p in self.parameters() if not p.requires_grad])
        print(f'{total_frozen_params=}')

    def unfreeze_gpt_layers(self,):
        gpt_layers = [[
            self.transformer.h[i].ln_1,self.transformer.h[i].ln_2,
            self.transformer.h[i].attn,self.transformer.h[i].mlp
        ] for i in range(self.config.depth)]
        flatten = []
        for l in gpt_layers:
            flatten.extend(l)

        for layer in flatten:
            if not isinstance(layer,nn.Parameter):
                for p in layer.parameters():
                    p.requires_grad = True
            else:
                layer.requires_grad = True

    @classmethod
    def from_pretrained(self,config):
        model = VisionGPT2Model(config)
        sd = model.state_dict()
        keys = sd.keys()
        ignore_matches = ['blocks.','cross_attn.','ln_3','cls_token','pos_embed','patch_embed.','.attn.mask']
        vit_keys = [key for key in keys if any(match in key for match in ignore_matches)]
        gpt_keys = [key for key in keys if key not in vit_keys]

        gpt2_small = GPT2LMHeadModel.from_pretrained('gpt2')
        sd_hf = gpt2_small.state_dict()
        hf_keys = sd_hf.keys()
        hf_keys = [k for k in hf_keys if not k.endswith('.attn.masked_bias')]
        hf_keys = [k for k in hf_keys if not k.endswith('.attn.bias')]
        transposed = ['attn.c_attn.weight', 'attn.c_proj.weight', 'mlp.c_fc.weight', 'mlp.c_proj.weight']

        for k in hf_keys:
            if any(match in k for match in ignore_matches):
                continue
            if any(k.endswith(w) for w in transposed):
                assert sd_hf[k].shape[::-1] == sd[k].shape
                with torch.no_grad():
                    sd[k].copy_(sd_hf[k].t())
            else:
                assert sd_hf[k].shape == sd[k].shape
                with torch.no_grad():
                    sd[k].copy_(sd_hf[k])

        model.load_state_dict(sd)

        return model

    def forward(self,image,input_ids,labels=None):

        image = self.patch_embed(image)
        image = self._pos_embed(image)

        token_embeddings = self.transformer.wte(input_ids) # batch x seq_len
        pos_embs = torch.arange(0,input_ids.size(1)).to(input_ids.device)
        positional_embeddings = self.transformer.wpe(pos_embs)
        input_ids = self.transformer.drop(token_embeddings+positional_embeddings)

        for i in range(self.config.depth):
            image = self.blocks[i](image)
            input_ids = self.transformer.h[i](input_ids, image)

        input_ids = self.transformer.ln_f(input_ids)

        if labels is not None:
            lm_logits = self.lm_head(input_ids)
            loss = F.cross_entropy(lm_logits.view(-1, lm_logits.shape[-1]), labels.view(-1))
            return loss

        lm_logits = self.lm_head(input_ids[:,[-1],:])
        return lm_logits

    def generate(self,image,sequence,max_tokens=50,temperature=1.0,deterministic=False):
        for _ in range(max_tokens):
            out = self(image,sequence)
            out = out[:,-1,:] / temperature
            probs = F.softmax(out,dim=-1)
            if deterministic:
                next_token = torch.argmax(probs,dim=-1,keepdim=True)
            else:
                next_token = torch.multinomial(probs,num_samples=1)
            sequence = torch.cat([sequence,next_token],dim=1)
            if next_token.item() == tokenizer.eos_token_id:
                break

        return sequence.cpu().flatten()

# %% [code]
class Trainer:
    def __init__(self,model_config,train_config, dls):

        self.train_config = train_config
        self.model_config = model_config
        self.device = self.train_config.device

        self.model = VisionGPT2Model.from_pretrained(model_config).to(self.device)
        self.model.pretrained_layers_trainable(trainable=False)

        print(f'trainable parameters: {sum([p.numel() for p in self.model.parameters() if p.requires_grad])}')

        self.tokenizer = GPT2TokenizerFast.from_pretrained('gpt2')
        self.tokenizer.pad_token = self.tokenizer.eos_token

        self.scaler = GradScaler()

        self.train_dl, self.val_dl = dls

        total_steps = len(self.train_dl)

        self.optim = torch.optim.Adam(self.model.parameters(), lr=self.train_config.lr / 25.)
        self.sched = torch.optim.lr_scheduler.OneCycleLR(
            self.optim,
            max_lr=self.train_config.lr,
            epochs=self.train_config.epochs,
            steps_per_epoch=total_steps
        )

#         self.sched = get_linear_schedule_with_warmup(self.optim,num_warmup_steps=0,num_training_steps=total_steps)

        self.metrics = pd.DataFrame()
        self.metrics[['train_loss','train_perplexity','val_loss','val_perplexity']] = None

        self.gen_tfms = A.Compose([
            A.Resize(224,224),
            A.Normalize(mean=[0.5,0.5,0.5],std=[0.5,0.5,0.5],always_apply=True),
            ToTensorV2()
        ])


    def save_model(self,):
        self.train_config.model_path.mkdir(exist_ok=True)
        sd = self.model.state_dict()
        torch.save(self.model,self.train_config.model_path/'captioner.pt')


    def load_best_model(self,):
        sd = torch.load(self.train_config.model_path/'captioner.pt')
        self.model.load_state_dict(sd)


    def train_one_epoch(self,epoch):

        prog = tqdm(self.train_dl,total=len(self.train_dl))

        running_loss = 0.

        for image, input_ids, labels in prog:

            with autocast():
                image = image.to(self.device)
                input_ids = input_ids.to(self.device)
                labels = labels.to(self.device)

                loss = self.model(image,input_ids,labels)

                self.scaler.scale(loss).backward()
                self.scaler.step(self.optim)
                self.scaler.update()
                self.sched.step()
                self.optim.zero_grad(set_to_none=True)

                running_loss += loss.item()

                prog.set_description(f'train loss: {loss.item():.3f}')

            del image, input_ids, labels, loss

        train_loss = running_loss / len(self.train_dl)
        train_pxp = np.exp(train_loss)

        self.metrics.loc[epoch,['train_loss','train_perplexity']] = (train_loss,train_pxp)


    @torch.no_grad()
    def valid_one_epoch(self,epoch):

        prog = tqdm(self.val_dl,total=len(self.val_dl))

        running_loss = 0.

        for image, input_ids, labels in prog:

            with autocast():
                image = image.to(self.device)
                input_ids = input_ids.to(self.device)
                labels = labels.to(self.device)

                loss = self.model(image,input_ids,labels)
                running_loss += loss.item()

                prog.set_description(f'valid loss: {loss.item():.3f}')

            del image, input_ids, labels, loss

        val_loss = running_loss / len(self.val_dl)
        val_pxp = np.exp(val_loss)

        self.metrics.loc[epoch,['val_loss','val_perplexity']] = (val_loss,val_pxp)

        return val_pxp


    def clean(self):
        gc.collect()
        torch.cuda.empty_cache()


    def fit(self,):

        best_pxp = 1e9
        best_epoch = -1
        prog = tqdm(range(self.train_config.epochs))

        for epoch in prog:

            if epoch == self.train_config.freeze_epochs_gpt:
                self.model.unfreeze_gpt_layers()
                print('unfreezing GPT2 entirely...')

            if epoch == self.train_config.freeze_epochs_all:
                self.model.pretrained_layers_trainable(trainable=True)

            self.model.train()
            prog.set_description('training')
            self.train_one_epoch(epoch)
            self.clean()

            self.model.eval()
            prog.set_description('validating')
            pxp = self.valid_one_epoch(epoch)
            self.clean()

            print(self.metrics.tail(1))

            if pxp < best_pxp:
                best_pxp = pxp
                best_epoch = epoch
                print('saving best model...')
                self.save_model()

        return {
            'best_perplexity': best_pxp,
            'best_epoch': best_epoch
        }


    @torch.no_grad()
    def generate_caption(self,image,max_tokens=50,temperature=1.0,deterministic=False):

        self.model.eval()

        image = Image.open(image).convert('RGB')
        image = np.array(image)
        image = self.gen_tfms(image=image)['image']
        image = image.unsqueeze(0).to(self.device)
        sequence = torch.ones(1,1).to(device=self.device).long() * self.tokenizer.bos_token_id

        caption = self.model.generate(
            image,
            sequence,
            max_tokens=max_tokens,
            temperature=temperature,
            deterministic=deterministic
        )
        caption = self.tokenizer.decode(caption.numpy(),skip_special_tokens=True)

        return caption

# %% [code]
model_config = SimpleNamespace(
    vocab_size = 50_257,
    embed_dim = 768, # 768
    num_heads = 12,
    seq_len = 1024,
    depth = 12,
    attention_dropout = 0.1,
    residual_dropout = 0.1,
    mlp_ratio = 4,
    mlp_dropout = 0.1,
    emb_dropout = 0.1,
)
train_config = SimpleNamespace(
    epochs = 20,
    freeze_epochs_gpt = 1,
    freeze_epochs_all = 2,
    lr = 1e-4,
    device = 'cuda',
    model_path = Path('/content/drive/MyDrive/X_ray_Report_generation/captioner'),
    batch_size = 32
)


# %% [code]
train_dl = torch.utils.data.DataLoader(train_ds,batch_size=train_config.batch_size,shuffle=True,pin_memory=True,num_workers=2,persistent_workers=True,collate_fn=collate_fn)
val_dl = torch.utils.data.DataLoader(val_ds,batch_size=train_config.batch_size,shuffle=False,pin_memory=True,num_workers=2,persistent_workers=True,collate_fn=collate_fn)

# %% [code]
trainer = Trainer(model_config,train_config,(train_dl,val_dl))

# %% [code]
trainer.fit()

# %% [code]
trainer.metrics

# %% [code]
import torch
# Load the model and move it to the appropriate device
model = torch.load('/content/drive/MyDrive/X_ray_Report_generation/captioner/captioner.pt')
device = torch.device("cuda" if torch.cuda.is_available() else "cpu")
model.to(device)

# %% [code]
def generate_caption( image, max_tokens=200, temperature=1.0, deterministic=False):
    # model.eval()
    gen_tfms = A.Compose([
        A.Resize(224, 224),
        A.Normalize(mean=[0.5, 0.5, 0.5], std=[0.5, 0.5, 0.5], always_apply=True),
        ToTensorV2()
    ])
    image = Image.open(image).convert('RGB')
    image = np.array(image)
    image = gen_tfms(image=image)['image']
    image = image.unsqueeze(0).to(device)  # Move the input image tensor to the same device as the model
    sequence = torch.ones(1, 1).long().to(device) * tokenizer.bos_token_id

    caption = model.generate(
        image,
        sequence,
        max_tokens=max_tokens,
        temperature=temperature,
        deterministic=deterministic
    )
    caption = tokenizer.decode(caption.cpu().numpy(), skip_special_tokens=True)  # Move the generated caption back to CPU for decoding

    return caption

# %% [markdown]
### **Testing with 700 images (10% of overall data)**

# %% [code]
test_cap = []
gen_cap = []
for i in tqdm(range(700), desc="Processing elements", unit="element"):
    det = False
    test = val_df.sample(n=1).values[0]
    test_img, test_caption = test[0],test[1]
    t = np.random.uniform(0.5,1.5)
    if i > 40:
        det = True
    gen_caption = generate_caption(test_img,temperature=t,deterministic=det)
    test_cap.append(test_caption)
    gen_cap.append(gen_caption)

# %% [code]
print(test_cap[1],"\n\n",gen_cap[1])

# %% [code]
!pip install rouge

# %% [code]
# prompt: calculate bleu1,bleu2,bleu3,bleu4, rouge scores for a set of 20 generated and test captions


from nltk.translate.bleu_score import corpus_bleu

def calculate_bleu_evaluation(GT_sentences, predicted_sentences):
    BLEU_1 = corpus_bleu(GT_sentences, predicted_sentences, weights=w1)
    BLEU_2 = corpus_bleu(GT_sentences, predicted_sentences, weights=w2)
    BLEU_3 = corpus_bleu(GT_sentences, predicted_sentences, weights=w3)
    BLEU_4 = corpus_bleu(GT_sentences, predicted_sentences, weights=w4)

    return BLEU_1,BLEU_2,BLEU_3,BLEU_4


bleu1_scores, bleu2_scores, bleu3_scores, bleu4_scores = calculate_bleu_evaluation(gen_cap, test_cap)
print("BLEU-1 score:", np.mean(bleu1_scores))
print("BLEU-2 score:", np.mean(bleu2_scores))
print("BLEU-3 score:", np.mean(bleu3_scores))
print("BLEU-4 score:", np.mean(bleu4_scores))


# %% [code]
from rouge import Rouge

def calculate_custom_rouge_l_evaluation(GT_sentences, predicted_sentences):
    rouge = Rouge()
    scores = rouge.get_scores(predicted_sentences, GT_sentences,avg=True)

    return scores['rouge-1']['r']

# Assuming gen_cap and test_cap are your ground truth and predicted sentences
custom_rouge_l_score = calculate_custom_rouge_l_evaluation(test_cap, gen_cap)
print("Custom Rouge-L score:", custom_rouge_l_score)


# %% [code]
from random import randint
test_case = 10
index = [randint(1,99) for i in range(test_case)]
for i in range(len(index)):
    print("Test Case: "+str(i+1))
    print("Original Findings : " +test_cap[index[i]])
    print("Generated Findings : "+gen_cap[index[i]])
    print("\n\n")

# %% [code]
import os
os.environ["OPENAI_API_KEY"]="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"

# %% [code]
import os
import json

from langchain.document_loaders import (CSVLoader,DirectoryLoader,TextLoader)
from langchain.embeddings.openai import OpenAIEmbeddings
from langchain.text_splitter import RecursiveCharacterTextSplitter
from langchain.vectorstores import Chroma
from langchain.chat_models import ChatOpenAI
from langchain.chains import LLMChain
from langchain.prompts import PromptTemplate
from langchain.chains import create_qa_with_sources_chain
from langchain.chains.combine_documents.stuff import StuffDocumentsChain
from langchain.chains import create_qa_with_sources_chain
from langchain.memory import ConversationBufferMemory
from langchain.chains import ConversationalRetrievalChain
from langchain.vectorstores import Chroma

loader = CSVLoader(file_path="/content/data.csv", encoding="utf-8")
data = loader.load()

text_splitter = RecursiveCharacterTextSplitter(
		chunk_size=1000,
		chunk_overlap=200,
    separators=["\n\n", "\n", " ", ""]
)
documents = text_splitter.split_documents(data)


embedding_model = OpenAIEmbeddings(model="text-embedding-ada-002")
db = Chroma.from_documents(
	documents,
	embedding_model,
	persist_directory="./chroma"
)
db.persist()

# %% [code]
llm = ChatOpenAI(temperature=0, model="gpt-3.5-turbo")
condense_question_prompt = """Given the following conversation and a follow up question, rephrase the follow up question to be a standalone question, in its original language.\
Make sure to avoid using any unclear pronouns.

Chat History:
{chat_history}
Follow Up Input: {question}
Standalone question:"""

condense_question_prompt = PromptTemplate.from_template(condense_question_prompt)

condense_question_chain = LLMChain(
    llm=llm,
    prompt=condense_question_prompt,
)
memory = ConversationBufferMemory(memory_key="chat_history", return_messages=True)
qa_chain = create_qa_with_sources_chain(llm)
doc_prompt = PromptTemplate(
    template="Content: {page_content}",
    input_variables=["page_content"],
)

final_qa_chain = StuffDocumentsChain(
    llm_chain=qa_chain,
    document_variable_name="context",
    document_prompt=doc_prompt,
)
db = Chroma(
    persist_directory="./chroma",
    embedding_function=OpenAIEmbeddings(model="text-embedding-ada-002"),
)

retrieval_qa = ConversationalRetrievalChain(
    question_generator=condense_question_chain,
    retriever=db.as_retriever(),
    memory=memory,
    combine_docs_chain=final_qa_chain,
)
questions = ["What is the indication in the ","What is impression in the ", "Write complete summary of findings   in "]

# %% [code]
import json
def generate_report(image):
    det = False
    t = np.random.uniform(0.5,1.5)
    caption = generate_caption(image,temperature=t,deterministic=det)
    res = []
    for question in questions:
      response = retrieval_qa.run(question+caption)
      response = json.loads(response)
      res.append(response["answer"])

    return res

# Call the generate_caption function
path = "/content/drive/MyDrive/X_ray_Report_generation/xray_images/CXR105_IM-0037-2001.png"
report = generate_report(path)


# %% [code]
# Plot the image
import textwrap
import matplotlib.image as mpimg

img = mpimg.imread(path)
plt.imshow(img)
plt.axis('off')  # Hide axes
plt.show()
print("Indication: ",textwrap.fill(report[0]),"\n\n")
print("Impression: ",textwrap.fill(report[1]),"\n\n")
print("Summary of Findings: ",textwrap.fill(report[2]),"\n\n")

# %% [code]
import shutil

# Specify the path to the folder you want to zip
folder_path = "/content/chroma"

# Specify the path for the zip file
zip_path = "/content/chroma.zip"

# Create a zip file from the folder
shutil.make_archive(zip_path, 'zip', folder_path)

# %% [code]
