# Supplementary material for: Multi-modal transformer architecture for medical image analysis and automated report generation
Source: Sci Rep. 2024 Aug 20;14:19281. doi: 10.1038/s41598-024-69981-5 (PMC11336090; doi:10.1038/s41598-024-69981-5)
Supplement: Supplementary file 1 — Supplementary Information. [file 41598_2024_69981_MOESM1_ESM.zip › Colab files/Data_preprocessing_1.ipynb]

# %% [code]
!pip install opendatasets

# %% [code]
import opendatasets as od
od.download("https://openi.nlm.nih.gov/imgs/collections/NLMCXR_reports.tgz")

# %% [code]
import os
import re
import cv2
import warnings
import numpy as np
import pandas as pd
import seaborn as sns
from tqdm import tqdm
sns.set_style("whitegrid")
from bs4 import BeautifulSoup
import matplotlib.pyplot as plt
import matplotlib.image as mpimg
warnings.filterwarnings('ignore')
import xml.etree.ElementTree as ET
from wordcloud import WordCloud, ImageColorGenerator

# %% [code]


# %% [code]
cwd = os.getcwd()
cwd

# %% [code]
import tarfile
xml = tarfile.open('/content/NLMCXR_reports.tgz')
xml.extractall(cwd+'/xray_reports/')

# %% [markdown]
**Display an XML :**

# %% [code]
with open("./xray_reports/ecgen-radiology/1.xml", 'r') as f:
    print(f.read())

# %% [markdown]
**Observations :**

The fields which seem to be important and userful are :

* pmcid : Patient id
* COMPARISION
* INDICATION
* FINDINGS
* IMPRESSIONS
* Image id

We can see there are two image files associated with this report. First I will check the stats of data. Then we will see the maximum and minimum possible value for number of images that are associated with a report.

# %% [markdown]
**Checking the data stats :**

# %% [code]
# print('Total Images in data : ', len(os.listdir('.content/xray_images')))
print('Total Reports in data : ', len(os.listdir('./xray_reports/ecgen-radiology')))

# %% [markdown]
Observations :

* There are 7471 images(X-rays) and 3955 reports in dataset.
* Few reports have more than image associated with them.

# %% [code]
#list of count of images
img_count = []
for file in os.listdir('./xray_reports/ecgen-radiology'):
  xml_file = os.path.join('./xray_reports/ecgen-radiology',file)
  #reading the xml data
  with open(xml_file, 'r') as f:
    data = f.read()
  #getting all the image names
  regex = r"parentImage id.*"
  k  = re.findall(regex,data)
  temp = len(k)
  img_count.append(temp)

print("The max number of images associated with a report:",np.array(img_count).max())
print("The min number of images associated with a report:",np.array(img_count).min())

# %% [code]
plt.figure(figsize = (6,5))
ax = pd.Series(img_count).plot(kind='hist',color='brown')
ax.set_xlabel('Number of images associated with report')
ax.set_title("Frequency VS Number of images associated with report")
plt.show()

# %% [code]
print("Images per patient :\n")
print(pd.Series(img_count).value_counts())

# %% [markdown]
**Observation :**

We can see that the maximum number of images associated with a report can be 5 while the minimum is 0. The highest frequecy of being associated with a report are 2 images.

# %% [markdown]
**Dataset Preparation :**

Reports are in xml format. Need to do xml parsing to read the data and convert it into csv format.

Images and we will also take abstract, comparison, indication, findings as text input features.


# %% [code]
#Reference : https://stackoverflow.com/questions/2723015/how-to-find-recursively-for-a-tag-of-xml-using-lxml

columns = ["image_name", "image_caption", "comparison", "indication", "findings", "impression"]
dataframe = pd.DataFrame(columns = columns)
for file in tqdm(os.listdir('./xray_reports/ecgen-radiology/')):
    #find files with .xml extension only
    if file.endswith(".xml"):
        # finding root element
        tree = ET.parse('./xray_reports/ecgen-radiology/'+file)#parse the xml file

        findings = tree.find(".//AbstractText[@Label='FINDINGS']").text
        indication = tree.find(".//AbstractText[@Label='INDICATION']").text
        comparision = tree.find(".//AbstractText[@Label='COMPARISON']").text
        impression = tree.find(".//AbstractText[@Label='IMPRESSION']").text

        caption = set()
        name_img = set()
        #find images in each parentImage tag
        for iterator in tree.findall("parentImage"):
            img = iterator.attrib['id']+".png"
            name_img.add(img)
            #add the corresponding report for each image
            caption.add('' if iterator.find('caption').text is None else iterator.find('caption').text)

        # add image details and reports to dataframe
        dataframe = dataframe.append(pd.Series([','.join(name_img), ','.join(caption), comparision, indication, findings, impression],
                                                         index = columns), ignore_index = True)


# %% [code]
dataframe.head()

# %% [code]
# Shape of the DataFrame
print('Shape of the Dataframe : ', dataframe.shape)

# %% [markdown]
**Preprocessing :**

# %% [code]
# function for obtaining the different information part of the xml report file and preprocessing them and also adding the concernced image and report information to the dataframe
def decontracted(phrase): #https://stackoverflow.com/a/47091490
  """
  performs text decontraction of words like won't to will not
  """
  # specific
  phrase = re.sub(r"won\'t", "will not", phrase)
  phrase = re.sub(r"can\'t", "can not", phrase)

  # general
  phrase = re.sub(r"n\'t", " not", phrase)
  phrase = re.sub(r"\'re", " are", phrase)
  phrase = re.sub(r"\'s", " is", phrase)
  phrase = re.sub(r"\'d", " would", phrase)
  phrase = re.sub(r"\'ll", " will", phrase)
  phrase = re.sub(r"\'t", " not", phrase)
  phrase = re.sub(r"\'ve", " have", phrase)
  phrase = re.sub(r"\'m", " am", phrase)
  return phrase


# %% [code]
def preprocess_text(data): #https://regex101.com/
  """
  extracts the information data from the xml file and does text preprocessing on them
  here info can be 1 value in this list ["COMPARISON","INDICATION","FINDINGS","IMPRESSION"]
  """
  preprocessed = []

  for sentence in tqdm(data.values):

    sentence = BeautifulSoup(sentence, 'lxml').get_text()

    regex = r"\d."
    sentence = re.sub(regex,"",sentence) #removing all values like "1." and "2." etc

    regex = r"X+"
    sentence = re.sub(regex,"",sentence) #removing words like XXXX

    regex = r"[^.a-zA-Z]"
    sentence = re.sub(regex," ",sentence) #removing all special characters except for full stop

    regex = r"http\S+"
    sentence = re.sub(regex,"", sentence)
    sentence = re.sub(r"[-()\"#/@;:<>{}`+=~|.!?$%^&*'/+\[\]_]+", "", sentence)
    sentence = re.sub('&', 'and',sentence)
    sentence = re.sub('@', 'at',sentence)
    sentence = re.sub('0', 'zero',sentence)
    sentence = re.sub('1', 'one',sentence)
    sentence = re.sub('2', 'two',sentence)
    sentence = re.sub('3', 'three',sentence)
    sentence = re.sub('4', 'four',sentence)
    sentence = re.sub('5', 'five',sentence)
    sentence = re.sub('6', 'six',sentence)
    sentence = re.sub('7', 'seven',sentence)
    sentence = re.sub('8', 'eight',sentence)
    sentence = re.sub('9', 'nine',sentence)
    sentence = re.sub('year old', "", sentence)#Occur multiple times in Indication feature but not necessary
    sentence = re.sub('yearold', "", sentence)
    sentence = decontracted(sentence) #perform decontraction
    sentence = sentence.strip().lower() #strips the begining and end of the string of spaces and converts all into lowercase
    sentence = " ".join(sentence.split()) #removes unwanted spaces
    if sentence=="": #if the resulting sentence is an empty string return null value
      sentence = np.nan
    preprocessed.append(sentence)
  return preprocessed

# %% [code]
#Check for Null values in Text columns
NaN = dataframe.isnull().sum()
print("Total Nan Values in caption columns -",NaN[1])
print("Total Nan Values in comparison columns -",NaN[2])
print("Total Nan Values in Indication columns -",NaN[3])
print("Total Nan Values in findings columns   -",NaN[4])
print("Total Nan Values in Impression columns -",NaN[5])

# %% [code]
#Replacing the nan values
dataframe['image_caption'] = dataframe['image_caption'].fillna('Unknown')
dataframe['comparison'] = dataframe['comparison'].fillna('No Comparison')
dataframe['indication'] = dataframe['indication'].fillna('No Indication')
dataframe['findings'] = dataframe['findings'].fillna('No Findings')
dataframe['impression'] = dataframe['impression'].fillna('No Impression')

# %% [code]
#Check for Null values in Text columns
NaN = dataframe.isnull().sum()
print("Total Nan Values in caption columns -",NaN[1])
print("Total Nan Values in comparison columns -",NaN[2])
print("Total Nan Values in Indication columns -",NaN[3])
print("Total Nan Values in findings columns   -",NaN[4])
print("Total Nan Values in Impression columns -",NaN[5])

# %% [code]
#Preprocessing of text features
dataframe['image_caption'] = preprocess_text(dataframe['image_caption'])
dataframe['comparison'] = preprocess_text(dataframe['comparison'])
dataframe['indication'] = preprocess_text(dataframe['indication'])
dataframe['findings'] = preprocess_text(dataframe['findings'])
dataframe['impression'] = preprocess_text(dataframe['impression'])

# %% [code]
dataframe.head()

# %% [markdown]
**Observation :**

* some text preprocessing in XML, for four labels (comparision,indcation, impression and findings). I analyze the text data, then perform tasks like decontraction (can't ---> can not), remove special character, convert in lowercase.

* I have also preprocessed Image caption feature, For getting additional information about the corrosponding image.

* Missing values are also present in image_name feature. As at some place nothing is assigned on image_name.

# %% [code]
dataframe.replace("", float("NaN"), inplace=True)

# %% [code]
#percentage missing values
print(dataframe.isnull().sum()*100/dataframe.shape[0] )

# %% [markdown]
**Observation :** We can see that there are still missing values in the data. We could remove all rows where image_name are null since they represent below 3% of the total datapoints.

# %% [code]
dataframe.dropna(subset = ["image_name"], inplace=True)
dataframe.shape

# %% [code]
dataframe.head()

# %% [markdown]
**Add Image count feature :**

# %% [code]
dataframe['image_count'] = dataframe['image_name'].astype(str).str.split(',').apply(len)

# %% [markdown]
**Adding word count feature for indication, findings and impression :**


# %% [code]
#Adding word count feature for indication, findings and impression
dataframe['indication_count'] = dataframe['indication'].astype(str).str.split().apply(lambda x: 0 if x==None else len(x))
dataframe['findings_count'] = dataframe['findings'].astype(str).str.split().apply(lambda x: 0 if x==None else len(x))
dataframe['impression_count'] = dataframe['impression'].astype(str).str.split().apply(lambda x: 0 if x==None else len(x))
dataframe.head()

# %% [markdown]
<h3>Exploring the Image features :</h3>

# %% [markdown]
**Displaying sample 9 patient X-Ray :**

# %% [code]
#Displaying sample 9 patient X-Ray
fig, axs = plt.subplots(3, 3, figsize = (9,9), tight_layout=True)
for row, figure in zip(dataframe[0:10].itertuples(), axs.flatten()):
    image=mpimg.imread("./xray_images/"+row.image_name.split(',')[0])
    figure.imshow(image)
plt.show()

# %% [markdown]
**Displaying Sample Images + Caption :**

# %% [code]
def show_image_captions(df,sample):
    '''This function prints the sample images and its other text features.
       Parameters :
       - df: dataframe
       - sample: Number of datapoints'''

    sampled_row = df.sample(sample)

    for count, row in sampled_row.iterrows():
        print("Caption :",row['image_caption'])
        imgs = row["image_name"].split(',')
        fig, axs = plt.subplots(1, len(imgs), figsize = (10,10), tight_layout=True)
        iterator = 0

        for img, figure in zip(imgs, axs.flat):
            image= mpimg.imread("./xray_images/"+img)
            imgplot = axs[iterator].imshow(image)
            iterator +=1

        plt.show()
        print("\nComparision :",row.get('comparision'))
        print("\nIndication :",row.get('indication'))
        print("\nFindings :",row.get('findings'))
        print("\nImpression :",row.get('impression'))
        print("="*100,'\n')

# %% [code]
#showing sample 2 datapoints
show_image_captions(dataframe, 2)

# %% [code]
import pandas as pd


df = dataframe

# Function to split the column and create new rows
def split_and_duplicate(row):
    values = row['image_name'].split(',')
    duplicates = pd.DataFrame([row] * len(values))
    duplicates['image_name'] = values
    return duplicates

# Apply the function to each row and concatenate the results
new_rows = pd.concat(df.apply(split_and_duplicate, axis=1).tolist(), ignore_index=True)

# Create a new DataFrame with only the new rows
new_df = pd.concat([df, new_rows], ignore_index=True, sort=False)

# Drop the original rows from the new DataFrame
new_df = new_df.drop_duplicates().reset_index(drop=True)

# Create a DataFrame specifically for the new rows
only_new_rows_df = new_df[df.shape[0]:].reset_index(drop=True)
only_new_rows_df.to_csv('reports.csv', index=False)


# %% [markdown]
**Observations :**

* Images are in different shapes.
* All the X-Ray images are human upper body particularly about Chest part.

# %% [markdown]
<h3>Exploring the Text features :</h3>

# %% [markdown]
**Note :** For text feature analysis, I will not consider the "Comparision" label/feature. The reason behind this is, comparision label has most of its values as 'none' and 'no comparision' (which I had put in place of missing values). So, this will be not much helpful to predict the Target.

# %% [code]
k = dataframe.loc[(dataframe.comparison == 'none') | (dataframe.comparison == 'no comparison')]
print("Number of rows with no informnation in comparision label:",k.shape[0])

# %% [markdown]
**Observation :** Out of 3851 rows in data, 2805 rows have No Information in comparision feature/label.

# %% [markdown]
**Feature Identification : Text or Categorical ?**

**Note :** It seems all of the text features are just text features. We can't consider any of them as categorical. We can confirm that by finding unique values and analysing them. Because if it is categorical, then we could get better predictions compared to giving it as a text feature.


# %% [code]
def unique_words_features(df):
    '''This function takes pandas dataframe and show barplot of features unique and repeated words
       Input  =  pandas dataframe or numpy arrays
       Output =  barplot of the unique words of dataframe '''

    #length of the feature
    len_total = len(df.tolist())

    #length of unique words in the featue
    len_unique = len(np.unique(df.tolist()))

    x = ['Total Values', 'Unique Values']
    y =  [len_total, len_unique]

    plt.bar(x,y,color = 'Teal')
    plt.ylabel('Word-Count')
    for index,data in enumerate(y):
        plt.text(x=index , y =data+1 , s=f"{data}" , fontdict=dict(fontsize=15))

    plt.ylabel('Word-Count')

# %% [code]
plt.figure(figsize = (20,7))
plt.subplot(131)
unique_words_features(dataframe['indication'])
plt.title('Unique-Words in Indication')
plt.subplot(132)
unique_words_features(dataframe['findings'])
plt.title('Unique-Words in Findings')
plt.subplot(133)
unique_words_features(dataframe['impression'])
plt.title('Unique-Words in Impression')
plt.show()

# %% [markdown]
**Observation :** We conclude from above features bar plot, That all of them are text features as there are total 3851 entries and and a good chunk of values are unique in all of them i.e, They never repeated. So, they can not be categorical features.

# %% [markdown]
**Analysis of Indication feature :**

# %% [code]
#Printing min,max and median of word_count
print("Minimum number of word count for Indication is:",np.min(dataframe.indication_count.values))
print("Maximum number of word count for Indication is:",np.max(dataframe.indication_count.values))
print("median number of word count for Indication is:",np.median(dataframe.indication_count.values))

# %% [markdown]
Plotting PDF and CDF for word_count distribution of Indication feature :

# %% [code]
#Plotting PDF and CDF for word_count distribution of Indication feature
plt.figure(figsize = (12,5))
# Seaborn PDF
plt.subplot(121)
sns.kdeplot(dataframe['indication_count'],shade=True,color='Red')
plt.title("PDF Word-count distribution")
plt.subplot(122)
# Seaborn CDF
sns.distplot(dataframe['indication_count'], kde_kws={'cumulative': True,'shade': True}, hist=False,color='Lime')
plt.title("CDF Word-count distribution")
plt.show()

# %% [markdown]
Top 50 frequent sentences of Indication feature :

# %% [code]
#Plotting top 50 frequent sentences of Indication feature
sentences = dataframe['indication'].value_counts()[:50]
plt.figure(figsize=(20,5))
sns.barplot(sentences.index,  alpha=0.8)
plt.ylabel('Number of Occurrences', fontsize=10)
plt.xticks(fontsize='large',rotation=90)
plt.title("Indication-Unique sentences")
plt.show()

# %% [markdown]
Word cloud on Indication feature : max 500 words

# %% [code]
wordcloud = WordCloud(max_words=500, background_color="black", colormap="Set3").generate(' '.join(dataframe['indication'].astype(str)))
plt.figure(figsize=(15,10))
plt.imshow(wordcloud, interpolation='Bilinear')
plt.axis("off")
plt.show()

# %% [markdown]
**Observations for Indication feature :**

* Top two most frequent words are 'no indication' and 'chest pain' above 300 counts in feature.
* In indication feature, 50% data have 4-5 words, 99% text data have less than 10 words in rows. Only 1% data have legnth above 10.
* From wordcloud : chest, pain, shortness, breath, indication are the highlighted words i.e. these are important words.

# %% [markdown]
**Analysis of Findings feature :**

# %% [code]
#Printing min,max and median of word_count
print("Minimum number of word count for finding is:",np.min(dataframe.findings_count.values))
print("Maximum number of word count for finding is:",np.max(dataframe.findings_count.values))
print("Median number of word count for finding is:",np.median(dataframe.findings_count.values))

# %% [markdown]
Plotting PDF and CDF for word_count distribution of Findings feature :

# %% [code]
#Plotting the PDF for word_count distribution of Findings feature
plt.figure(figsize = (12,5))
# Seaborn PDF
plt.subplot(121)
sns.kdeplot(dataframe['findings_count'],shade=True,color='Magenta')
plt.title("PDF Word-count distribution")
plt.subplot(122)
# Seaborn CDF
sns.distplot(dataframe['findings_count'], kde_kws={'cumulative': True,'shade': True}, hist=False,color='Lime')
plt.title("CDF Word-count distribution")
plt.show()

# %% [markdown]
Top 50 frequent sentences of Findings feature :

# %% [code]
#Plotting top 50 frequent sentences of Findings feature
sentences = dataframe['findings'].value_counts()[:50]
plt.figure(figsize=(20,5))
sns.barplot(sentences.index, alpha=0.8)
plt.ylabel('Number of Occurrences', fontsize=10)
plt.xticks(fontsize='large',rotation=90)
plt.title("Findings-Unique sentences")
plt.show()

# %% [markdown]
Word cloud on Findings feature : max 500 words

# %% [code]
wordcloud = WordCloud(max_words=500, background_color="black", colormap="Set3").generate(' '.join(dataframe['findings'].astype(str)))
plt.figure(figsize=(15,10))
plt.imshow(wordcloud, interpolation='Bilinear')
plt.axis("off")
plt.show()

# %% [markdown]
**Observations for Findings feature :**

* In finding feature, 50% data have less than 25 words per findings, 99% data have less than 50 words per findings. Only 1% data have legnth above 50.
* From wordcloud : pleural, effusion, silhouette, within, normal, lungs, cardiomediastinal are the highlighted words i.e. these are important words.

# %% [markdown]
**Analysis of Target Feature : Impression**

# %% [code]
#Printing min,max and median of word_count
print("Minimum number of word count for Impression is:",np.min(dataframe.impression_count.values))
print("Maximum number of word count for Impression is:",np.max(dataframe.impression_count.values))
print("Median number of word count for Impression is:",np.median(dataframe.impression_count.values))

# %% [markdown]


# %% [markdown]
Plotting PDF and CDF for word_count distribution of Impression feature :

# %% [code]
#Plotting PDF and CDF for word_count distribution of Impression feature
plt.figure(figsize = (12,5))
# Seaborn PDF
plt.subplot(121)
sns.kdeplot(dataframe['impression_count'],shade=True,color='Red')
plt.title("PDF Word-count distribution")
plt.subplot(122)
# Seaborn CDF
sns.distplot(dataframe['impression_count'], kde_kws={'cumulative': True,'shade': True}, hist=False,color='Lime')
plt.title("CDF Word-count distribution")
plt.show()

# %% [code]
